# Supplementary material for: SuperPred 3.0: drug classification and target prediction—a machine learning approach
Source: Nucleic Acids Res. 2022 May 7;50(W1):W726–31. doi: 10.1093/nar/gkac297 (PMC9252837; doi:10.1093/nar/gkac297)
Supplement: gkac297_Supplemental_Files [file gkac297_supplemental_files.zip]

Archive with 1 entries (1 files):
- gkac297_Supplemental_File.csv
