# Supplementary material for: SuperPred 3.0: drug classification and target prediction—a machine learning approach
Source: Nucleic Acids Res. 2022 May 7;50(W1):W726–31. doi: 10.1093/nar/gkac297 (PMC9252837; doi:10.1093/nar/gkac297)
Supplement: gkac297_Supplemental_Files [file gkac297_supplemental_files.zip › gkac297_Supplemental_File.csv]

Name	ATC expected	ATC predicted
cimetidine	A02BA	A02BA
famotidine	A02BA	A02BA
lafutidine	A02BA	L01XE
niperotidine	A02BA	A02BA
nizatidine	A02BA	A02BA
ranitidine	A02BA	A02BA
dexlansoprazole	A02BC	A02BC
dexrabeprazole	A02BC	A02BC
esomeprazole	A02BC	A02BC
lansoprazole	A02BC	A02BC
omeprazole	A02BC	A02BC
pantoprazole	A02BC	A02BC
rabeprazole	A02BC	A02BC
vonoprazan	A02BC	N05CD
camylofin	A03AA	G04BD
dicycloverine	A03AA	A03AA
difemerine	A03AA	A03AB
dihexyverine	A03AA	A03AA
mebeverine	A03AA	D01AE
oxyphencyclimine	A03AA	G04BD
piperidolate	A03AA	G04BD
rociverine	A03AA	A03AA
trimebutine	A03AA	A03AB
(2-benzhydryloxyethyl)diethyl-methylammonium iodide	A03AB	A03AB
benzilone	A03AB	A03AB
bevonium	A03AB	A03AB
diphemanil	A03AB	A03AB
fenpiverinium	A03AB	A03AB
hexocyclium	A03AB	A03AB
isopropamide	A03AB	A03AB
mepenzolate	A03AB	A03AB
methantheline	A03AB	A03AB
otilonium bromide	A03AB	N02BA
oxyphenonium	A03AB	A03AB
penthienate	A03AB	A03AB
pipenzolate	A03AB	A03AB
poldine	A03AB	A03AB
prifinium bromide	A03AB	A03AB
propantheline	A03AB	A03AB
tiemonium iodide	A03AB	A03AB
timepidium bromide	A03AB	A03AB
tridihexethyl	A03AB	A03AB
dimethylaminopropionylphenothiazine	A03AC	R06AD
nicofetamide	A03AC	N06BA
tiropramide	A03AC	C01BD
butylscopolamine	A03BB	A03BB
cimetropium bromide	A03BB	A03BB
fentonium	A03BB	A03BB
homatropine methylbromide	A03BB	A03BB
methylatropine	A03BB	A03BB
alizapride	A03FA	N05AL
bromopride	A03FA	A03FA
cinitapride	A03FA	A03FA
cisapride	A03FA	A03FA
clebopride	A03FA	A03FA
domperidone	A03FA	N05AG
itopride	A03FA	R06AA
metoclopramide	A03FA	A03FA
mosapride	A03FA	A03FA
dolasetron	A04AA	A04AA
granisetron	A04AA	A04AA
ondansetron	A04AA	A04AA
palonosetron	A04AA	N06AA
tropisetron	A04AA	A04AA
aprepitant	A04AD	A04AD
casopitant	A04AD	A04AD
chlorobutanol	A04AD	N05CC
dronabinol	A04AD	A04AD
metopimazine	A04AD	N05AB
nabilone	A04AD	A04AD
rolapitant	A04AD	R05DB
chenodeoxycholic acid	A05AA	A05AA
cholic acid	A05AA	A05AA
obeticholic acid	A05AA	C01BA
ursodeoxycholic acid	A05AA	A05AA
citiolone	A05BA	R05CB
epomediol	A05BA	R05CA
glycyrrhizic acid	A05BA	C03DA
bisoxatin	A06AB	A06AB
dantron	A06AB	L01DB
oxyphenisatine	A06AB	A06AB
phenolphthalein	A06AB	A06AB
senna glycosides	A06AB	A06AD
lactitol	A06AD	A06AD
lactulose	A06AD	J01GB
pentaerithrityl	A06AD	A11HA
alvimopan	A06AH	N06BA
methylnaltrexone bromide	A06AH	N02AA
naldemedine	A06AH	A06AH
naloxegol	A06AH	A06AH
naloxone	A06AH	N07BB
phthalylsulfathiazole	A07AB	A07AB
succinylsulfathiazole	A07AB	A07AB
sulfaguanidine	A07AB	J01EB
difenoxin	A07DA	A07DA
diphenoxylate	A07DA	A07DA
eluxadoline	A07DA	N06BA
loperamide	A07DA	A07DA
loperamide oxide	A07DA	A07DA
balsalazide	A07EC	A07EC
mesalazine	A07EC	A07EC
olsalazine	A07EC	A07EC
sulfasalazine	A07EC	A07EC
amfepramone	A08AA	A03AA
cathine	A08AA	C01CA
clobenzorex	A08AA	A08AA
dexfenfluramine	A08AA	A08AA
etilamfetamine	A08AA	A08AA
fenfluramine	A08AA	A08AA
lorcaserin	A08AA	R03AC
mazindol	A08AA	N06AA
mefenorex	A08AA	A08AA
phentermine	A08AA	N06AB
sibutramine	A08AA	A08AA
buformin	A10BA	C02CC
metformin	A10BA	A10BG
phenformin	A10BA	C02CC
acetohexamide	A10BB	A10BB
carbutamide	A10BB	A10BB
chlorpropamide	A10BB	A10BB
glibenclamide	A10BB	A10BB
glibornuride	A10BB	A10BB
gliclazide	A10BB	A10BB
glimepiride	A10BB	A10BB
glipizide	A10BB	A10BB
gliquidone	A10BB	A10BB
glisoxepide	A10BB	A10BB
metahexamide	A10BB	A10BB
tolazamide	A10BB	A10BB
tolbutamide	A10BB	A10BB
acarbose	A10BF	A10BF
miglitol	A10BF	A10BF
voglibose	A10BF	A10BF
pioglitazone	A10BG	A10BG
rosiglitazone	A10BG	A10BG
troglitazone	A10BG	A10BG
alogliptin	A10BH	A10BH
evogliptin	A10BH	A10BH
gemigliptin	A10BH	A10BH
linagliptin	A10BH	A10BH
saxagliptin	A10BH	A10BH
sitagliptin	A10BH	A10BH
vildagliptin	A10BH	A10BH
albiglutide	A10BJ	A10BJ
exenatide	A10BJ	A10BJ
liraglutide	A10BJ	A10BJ
lixisenatide	A10BJ	A10BJ
semaglutide	A10BJ	A10BJ
canagliflozin	A10BK	A10BK
dapagliflozin	A10BK	A10BK
empagliflozin	A10BK	A10BK
ertugliflozin	A10BK	A10BK
ipragliflozin	A10BK	A10BK
sotagliflozin	A10BK	A10BK
alfacalcidol	A11CC	A11CC
calcifediol	A11CC	A11CC
colecalciferol	A11CC	A11CC
dihydrotachysterol	A11CC	A11CC
ergocalciferol	A11CC	A11CC
benfotiamine	A11DA	A11DA
sulbutiamine	A11DA	A11DA
thiamine	A11DA	A11DA
biotin	A11HA	R05CB
inositol	A11HA	A10BK
nicotinamide	A11HA	C10AD
pantethine	A11HA	L04AA
pyridoxal phosphate	A11HA	N05CM
pyridoxine	A11HA	A11HA
tocofersolan	A11HA	A11HA
tocopherol	A11HA	A11HA
metenolone	A14AA	A14AA
norethandrolone	A14AA	G03DC
oxandrolone	A14AA	A14AA
oxymetholone	A14AA	A14AA
quinbolone	A14AA	S01BA
stanozolol	A14AA	G03BA
ademetionine	A16AA	L01BB
betaine	A16AA	A11HA
carglumic acid	A16AA	L01BA
glutamine	A16AA	B05XB
levocarnitine	A16AA	C01EB
acenocoumarol	B01AA	B01AA
clorindione	B01AA	B01AA
dicoumarol	B01AA	B01AA
diphenadione	B01AA	B01AA
ethyl biscoumacetate	B01AA	B01AA
fluindione	B01AA	B01AA
phenindione	B01AA	B01AA
phenprocoumon	B01AA	B01AA
tioclomarol	B01AA	B01AA
warfarin	B01AA	B01AA
beraprost	B01AC	B01AC
cangrelor	B01AC	C01EB
cilostazol	B01AC	B01AC
clopidogrel	B01AC	B01AC
cloricromen	B01AC	R07AB
dipyridamole	B01AC	B01AC
ditazole	B01AC	G04BD
epoprostenol	B01AC	B01AC
eptifibatide	B01AC	H01CB
iloprost	B01AC	B01AC
indobufen	B01AC	M01AE
picotamide	B01AC	A03FA
prasugrel	B01AC	B01AC
selexipag	B01AC	B01AC
ticagrelor	B01AC	B01AC
ticlopidine	B01AC	B01AC
tirofiban	B01AC	B01AC
treprostinil	B01AC	B01AC
triflusal	B01AC	N02BA
vorapaxar	B01AC	B01AC
argatroban	B01AE	C09AA
bivalirudin	B01AE	A10BJ
dabigatran etexilate	B01AE	M01AB
melagatran	B01AE	B01AE
ximelagatran	B01AE	B01AE
apixaban	B01AF	B01AE
betrixaban	B01AF	L01XE
edoxaban	B01AF	B01AF
rivaroxaban	B01AF	B01AF
aminocaproic acid	B02AA	B02AA
aminomethylbenzoic acid	B02AA	B02AA
tranexamic acid	B02AA	B02AA
alanyl glutamine	B05XB	A16AA
arginine hydrochloride	B05XB	B05XB
lysine	B05XB	A16AA
acetyldigitoxin	C01AA	C01AA
acetyldigoxin	C01AA	C01AA
deslanoside	C01AA	C01AA
digitoxin	C01AA	C01AA
digoxin	C01AA	C01AA
gitoformate	C01AA	C01AA
lanatoside C	C01AA	C01AA
metildigoxin	C01AA	C01AA
ajmaline	C01BA	C01BA
disopyramide	C01BA	G04BD
hydroquinidine	C01BA	C01BA
lorajmine	C01BA	C01BA
prajmaline	C01BA	C01BA
procainamide	C01BA	A03FA
quinidine	C01BA	C01BA
sparteine	C01BA	C01BC
aprindine	C01BB	N04AA
mexiletine	C01BB	C01BB
tocainide	C01BB	N01BB
encainide	C01BC	C01BA
ethacizine	C01BC	C01BG
flecainide	C01BC	A03FA
lorcainide	C01BC	M01AB
propafenone	C01BC	C07AB
amiodarone	C01BD	C01BD
bretylium tosilate	C01BD	A03AB
bunaftine	C01BD	D01AE
dofetilide	C01BD	D01AE
dronedarone	C01BD	C01BD
ibutilide	C01BD	C01BD
tedisamil	C01BD	N04AA
cibenzoline	C01BG	R01AA
moracizine	C01BG	C01BC
vernakalant	C01BG	A03FA
amezinium metilsulfate	C01CA	R05DB
arbutamine	C01CA	C01CA
cafedrine	C01CA	R03DA
dimetofrine	C01CA	C01CA
dobutamine	C01CA	C01CA
dopamine	C01CA	C01CA
dopexamine	C01CA	C01CA
droxidopa	C01CA	C01CA
etilefrine	C01CA	C01CA
fenoldopam	C01CA	N04BC
gepefrine	C01CA	C01CA
mephentermine	C01CA	A08AA
metaraminol	C01CA	C01CA
methoxamine	C01CA	C01CA
midodrine	C01CA	C01CA
norepinephrine	C01CA	C01CA
norfenefrine	C01CA	C01CA
octopamine	C01CA	C01CA
prenalterol	C01CA	C07AB
theodrenaline	C01CA	C01CA
amrinone	C01CE	C01CE
bucladesine	C01CE	J05AF
enoximone	C01CE	P02CA
milrinone	C01CE	C01CE
eritrityl tetranitrate	C01DA	C01DA
isosorbide mononitrate	C01DA	C01DA
methylpropylpropanediol dinitrate	C01DA	C01DA
pentaerithrityl tetranitrate	C01DA	C01DA
propatylnitrate	C01DA	C01DA
tenitramine	C01DA	C01DA
trolnitrate	C01DA	C01DA
acadesine	C01EB	L01BB
adenosine	C01EB	J05AF
camphora	C01EB	R05DA
creatinolfosfate	C01EB	N05CM
fosfocreatine	C01EB	C01EB
fructose 1,6-diphosphate	C01EB	C01EB
ivabradine	C01EB	R05DA
meldonium	C01EB	A16AA
ranolazine	C01EB	N01BB
regadenoson	C01EB	L01BB
tiazotic acid	C01EB	R05CB
tiracizine	C01EB	N06AA
trimetazidine	C01EB	R07AB
ubidecarenone	C01EB	C01EB
bietaserpine	C02AA	C02AA
deserpidine	C02AA	C02AA
methoserpidine	C02AA	C02AA
rescinnamine	C02AA	C02AA
reserpine	C02AA	C02AA
guanfacine	C02AC	C02CC
moxonidine	C02AC	C02AC
rilmenidine	C02AC	R01AA
tolonidine	C02AC	R01AA
doxazosin	C02CA	C02CA
indoramin	C02CA	N02CC
prazosin	C02CA	C02CA
trimazosin	C02CA	C02CA
urapidil	C02CA	C01CA
betanidine	C02CC	C01CA
debrisoquine	C02CC	D01AC
guanazodine	C02CC	A10BA
guanoclor	C02CC	C02CC
guanoxabenz	C02CC	C02CC
guanoxan	C02CC	C02CC
cadralazine	C02DB	N02BG
dihydralazine	C02DB	C02DB
endralazine	C02DB	C02DB
hydralazine	C02DB	C02DB
bendroflumethiazide	C03AA	C03AA
chlorothiazide	C03AA	C03AA
cyclopenthiazide	C03AA	C03AA
cyclothiazide	C03AA	C03AA
hydrochlorothiazide	C03AA	C03AA
hydroflumethiazide	C03AA	C03AA
mebutizide	C03AA	C03AA
methyclothiazide	C03AA	C03AA
polythiazide	C03AA	C03AA
trichlormethiazide	C03AA	C03AA
chlortalidone	C03BA	C03BA
clofenamide	C03BA	C03BA
clopamide	C03BA	C03BA
clorexolone	C03BA	C03BA
fenquizone	C03BA	C03BA
indapamide	C03BA	C03BA
mefruside	C03BA	C03BA
meticrane	C03BA	C03AA
metolazone	C03BA	C03BA
quinethazone	C03BA	C03BA
xipamide	C03BA	C03BA
bumetanide	C03CA	C03CA
furosemide	C03CA	C03BA
piretanide	C03CA	C03CA
torasemide	C03CA	A10BB
canrenone	C03DA	C03DA
eplerenone	C03DA	C03DA
potassium canrenoate	C03DA	G03DB
spironolactone	C03DA	C03DA
etofylline nicotinate	C04AD	R03DA
pentifylline	C04AD	C04AD
pentoxifylline	C04AD	C04AD
xantinol nicotinate	C04AD	R03DA
diosmin	C05CA	C05CA
hidrosmin	C05CA	C05CA
monoxerutin	C05CA	C05CA
rutoside	C05CA	C05CA
troxerutin	C05CA	C05CA
alprenolol	C07AA	C07AA
bopindolol	C07AA	C07AA
bupranolol	C07AA	C07AA
cloranolol	C07AA	C07AA
mepindolol	C07AA	C07AA
nadolol	C07AA	C07AA
oxprenolol	C07AA	C07AA
penbutolol	C07AA	C07AA
pindolol	C07AA	C07AA
propranolol	C07AA	C07AA
sotalol	C07AA	C01BD
tertatolol	C07AA	C07AA
acebutolol	C07AB	C07AB
atenolol	C07AB	C07AB
bevantolol	C07AB	C01CA
bisoprolol	C07AB	C07AB
celiprolol	C07AB	C07AB
epanolol	C07AB	C07AB
esmolol	C07AB	C07AB
landiolol	C07AB	C07AB
metoprolol	C07AB	C07AB
nebivolol	C07AB	C07AA
practolol	C07AB	C07AB
s-atenolol	C07AB	C07AB
talinolol	C07AB	C07AB
amlodipine	C08CA	C08CA
barnidipine	C08CA	C08CA
benidipine	C08CA	C08CA
cilnidipine	C08CA	C08CA
clevidipine	C08CA	C08CA
felodipine	C08CA	C08CA
isradipine	C08CA	C08CA
lacidipine	C08CA	C08CA
lercanidipine	C08CA	C08CA
manidipine	C08CA	C08CA
nicardipine	C08CA	C08CA
nifedipine	C08CA	C08CA
nilvadipine	C08CA	C08CA
nimodipine	C08CA	C08CA
nisoldipine	C08CA	C08CA
nitrendipine	C08CA	C08CA
benazepril	C09AA	C09AA
captopril	C09AA	C09AA
cilazapril	C09AA	C09AA
delapril	C09AA	C09AA
enalapril	C09AA	C09AA
fosinopril	C09AA	C09AA
imidapril	C09AA	C09AA
lisinopril	C09AA	C09AA
moexipril	C09AA	C09AA
perindopril	C09AA	C09AA
quinapril	C09AA	C09AA
ramipril	C09AA	C09AA
spirapril	C09AA	C09AA
temocapril	C09AA	C09AA
trandolapril	C09AA	C09AA
zofenopril	C09AA	C09AA
azilsartan medoxomil	C09CA	C09CA
candesartan	C09CA	C09CA
eprosartan	C09CA	M01AB
fimasartan	C09CA	C09CA
irbesartan	C09CA	C09CA
losartan	C09CA	C09CA
olmesartan medoxomil	C09CA	C09CA
tasosartan	C09CA	C09CA
telmisartan	C09CA	C09CA
valsartan	C09CA	C09CA
atorvastatin	C10AA	C10AA
cerivastatin	C10AA	C10AA
fluvastatin	C10AA	C10AA
lovastatin	C10AA	C10AA
pitavastatin	C10AA	C10AA
pravastatin	C10AA	C10AA
rosuvastatin	C10AA	C10AA
simvastatin	C10AA	C10AA
bezafibrate	C10AB	C10AB
choline fenofibrate	C10AB	C10AB
ciprofibrate	C10AB	C10AB
clofibrate	C10AB	C10AB
clofibride	C10AB	C10AB
etofibrate	C10AB	C10AB
fenofibrate	C10AB	C10AB
gemfibrozil	C10AB	C10AB
ronifibrate	C10AB	C10AB
simfibrate	C10AB	C10AB
acipimox	C10AD	A11HA
niceritrol	C10AD	C10AD
nicofuranose	C10AD	C10AD
bifonazole	D01AC	J02AC
chlormidazole	D01AC	C09CA
eberconazole	D01AC	D01AC
efinaconazole	D01AC	J02AC
luliconazole	D01AC	D01AC
sulconazole	D01AC	D01AC
2-(4-chlorphenoxy)-ethanol	D01AE	G03XC
amorolfine	D01AE	G04BD
bromochlorosalicylanilide	D01AE	P01AR
butenafine	D01AE	D01AE
chlorphenesin	D01AE	M03BA
dimazole	D01AE	R05DB
ethyl hydroxybenzoate	D01AE	A03AA
haloprogin	D01AE	D08AE
naftifine	D01AE	D01AE
selenium sulfide	D01AE	R05CA
sulbentine	D01AE	N04AA
tavaborole	D01AE	D01AE
ticlatone	D01AE	N05BA
tolciclate	D01AE	D01AE
tolnaftate	D01AE	D01AE
tribromometacresol	D01AE	D08AE
undecylenic acid	D01AE	M01AB
docosanol	D06BB	R02AA
edoxudine	D06BB	J05AB
ibacitabine	D06BB	J05AF
imiquimod	D06BB	J05AF
podophyllotoxin	D06BB	J01EA
clocortolone	D07AB	D07AC
flumetasone	D07AB	D07AC
fluocortin	D07AB	D07AC
fluperolone	D07AB	D07AC
fluprednidene	D07AB	D07AC
hydrocortisone buteprate	D07AB	D07AC
hydrocortisone butyrate	D07AB	D07AB
amcinonide	D07AC	D07AC
desoximetasone	D07AC	D07AC
diflorasone	D07AC	D07AB
diflucortolone	D07AC	D07AB
difluprednate	D07AC	D07AB
fluclorolone	D07AC	D07AB
fludroxycortide	D07AC	S01BA
halometasone	D07AC	D07AB
hydrocortisone aceponate	D07AC	D07AB
methylprednisolone aceponate	D07AC	D07AC
prednicarbate	D07AC	D07AB
ulobetasol	D07AC	D07AC
biphenylol	D08AE	A06AB
chloroxylenol	D08AE	D01AE
hexachlorophene	D08AE	D01AE
mercuric amidochloride	D08AK	D08AK
mercuric chloride	D08AK	D08AK
mercuric iodide	D08AK	D09AA
benzododecinium	D09AA	R02AA
iodoform	D09AA	D08AK
phenylmercuric nitrate	D09AA	C01DA
adapalene	D10AD	D10AD
motretinide	D10AD	C01EB
trifarotene	D10AD	R05DB
candicidin	G01AA	L01XE
carfecillin	G01AA	J01CA
pentamycin	G01AA	D06BB
carboprost	G02AD	S01EE
dinoprost	G02AD	G02AD
dinoprostone	G02AD	G02AD
gemeprost	G02AD	G02AD
sulprostone	G02AD	S01EE
metergoline	G02CB	N02CA
quinagolide	G02CB	N04BC
terguride	G02CB	N04BC
desogestrel	G03AC	G03AC
drospirenone	G03AC	C03DA
etonogestrel	G03AC	G03AC
norgestrienone	G03AC	G03DB
quingestanol	G03AC	G03DC
fluoxymesterone	G03BA	D07AB
methyltestosterone	G03BA	G03DC
testosterone	G03BA	G03CA
chlorotrianisene	G03CA	G03GB
estradiol	G03CA	G03CA
estriol	G03CA	G03CA
estrone	G03CA	G03CA
promestriene	G03CA	G03GB
dienestrol	G03CB	D01AE
methallenestril	G03CB	M01AE
moxestrol	G03CB	G03AC
chlormadinone	G03DB	G03DB
demegestone	G03DB	G03DB
dienogest	G03DB	G03DB
dydrogesterone	G03DB	C03DA
medrogestone	G03DB	G03DB
nomegestrol	G03DB	G03DB
promegestone	G03DB	G03DB
allylestrenol	G03DC	A14AA
ethisterone	G03DC	G03BA
etynodiol	G03DC	G03DC
methylestrenolone	G03DC	A14AA
clomifene	G03GB	G03CA
cyclofenil	G03GB	A03AB
epimestrol	G03GB	G03CA
bazedoxifene	G03XC	G03XC
lasofoxifene	G03XC	G03XC
ormeloxifene	G03XC	G03XC
ospemifene	G03XC	L02BA
raloxifene	G03XC	G03XC
darifenacin	G04BD	G04BD
desfesoterodine	G04BD	G04BD
emepronium	G04BD	A03AB
fesoterodine	G04BD	G04BD
flavoxate	G04BD	R07AB
meladrazine	G04BD	C02DB
mirabegron	G04BD	C07AB
oxybutynin	G04BD	A03AA
propiverine	G04BD	A03AA
solifenacin	G04BD	S01EB
terodiline	G04BD	G04BD
tolterodine	G04BD	G04BD
trospium	G04BD	A03AB
avanafil	G04BE	L01XE
sildenafil	G04BE	G04BE
tadalafil	G04BE	N03AD
udenafil	G04BE	G04BE
vardenafil	G04BE	G04BE
yohimbine	G04BE	C02AA
alfuzosin	G04CA	G04CA
silodosin	G04CA	G04CA
tamsulosin	G04CA	A08AA
terazosin	G04CA	C02CA
desmopressin	H01BA	H01BA
lypressin	H01BA	H01BA
ornipressin	H01BA	H01BA
terlipressin	H01BA	H01BA
vasopressin (argipressin)	H01BA	H01BA
carbetocin	H01BB	H01BB
demoxytocin	H01BB	H01BB
oxytocin	H01BB	H01BB
lanreotide	H01CB	H01CB
octreotide	H01CB	H01CB
pasireotide	H01CB	H01CB
somatostatin	H01CB	H01CB
vapreotide	H01CB	H01CB
aldosterone	H02AA	H02AA
desoxycortone	H02AA	H02AA
fludrocortisone	H02AA	G03BA
cloprednol	H02AB	H02AB
cortivazol	H02AB	H02AB
deflazacort	H02AB	D07AC
meprednisone	H02AB	H02AB
paramethasone	H02AB	H02AB
prednylidene	H02AB	H02AB
benzylthiouracil	H03BA	H03BA
methylthiouracil	H03BA	H03BA
propylthiouracil	H03BA	H03BA
calcitonin (human synthetic)	H05BA	H05BA
calcitonin (pork natural)	H05BA	H05BA
calcitonin (salmon synthetic)	H05BA	H05BA
elcatonin	H05BA	H05BA
clomocycline	J01AA	J01AA
eravacycline	J01AA	J01AA
lymecycline	J01AA	J01AA
metacycline	J01AA	J01AA
omadacycline	J01AA	J01AA
rolitetracycline	J01AA	J01AA
sarecycline	J01AA	J01AA
tigecycline	J01AA	J01AA
amoxicillin	J01CA	J01CA
aspoxicillin	J01CA	J01CA
azlocillin	J01CA	J01CA
bacampicillin	J01CA	J01CA
carbenicillin	J01CA	J01CA
carindacillin	J01CA	G01AA
epicillin	J01CA	J01CA
hetacillin	J01CA	J01CA
mecillinam	J01CA	J01CA
metampicillin	J01CA	J01CA
mezlocillin	J01CA	J01CA
piperacillin	J01CA	J01CA
pivampicillin	J01CA	J01CA
pivmecillinam	J01CA	J01CA
sulbenicillin	J01CA	J01CA
talampicillin	J01CA	J01CA
temocillin	J01CA	J01CA
ticarcillin	J01CA	J01CA
azidocillin	J01CE	J01CA
clometocillin	J01CE	J01CA
penamecillin	J01CE	J01CA
pheneticillin	J01CE	J01CE
phenoxymethylpenicillin	J01CE	J01CE
propicillin	J01CE	J01CE
cloxacillin	J01CF	J01CF
dicloxacillin	J01CF	J01CF
flucloxacillin	J01CF	J01CF
meticillin	J01CF	J01CF
nafcillin	J01CF	J01CF
oxacillin	J01CF	J01CF
cefacetrile	J01DB	J01DB
cefadroxil	J01DB	J01DB
cefalexin	J01DB	J01DB
cefaloridine	J01DB	J01DB
cefalotin	J01DB	J01DB
cefapirin	J01DB	J01DB
cefatrizine	J01DB	J01DB
cefazedone	J01DB	J01DB
cefazolin	J01DB	J01DB
cefradine	J01DB	J01DB
cefroxadine	J01DB	J01DB
ceftezole	J01DB	J01DB
cefaclor	J01DC	J01DB
cefamandole	J01DC	J01DC
cefbuperazone	J01DC	J01DC
cefmetazole	J01DC	J01DC
cefminox	J01DC	J01DC
cefonicid	J01DC	J01DC
ceforanide	J01DC	J01DC
cefotetan	J01DC	J01DC
cefotiam	J01DC	J01DD
cefoxitin	J01DC	J01DC
cefprozil	J01DC	J01DB
flomoxef	J01DC	J01DC
loracarbef	J01DC	J01DC
cefcapene	J01DD	J01DD
cefdinir	J01DD	J01DD
cefditoren	J01DD	J01DD
cefetamet	J01DD	J01DD
cefixime	J01DD	J01DD
cefmenoxime	J01DD	J01DD
cefodizime	J01DD	J01DD
cefoperazone	J01DD	J01DD
cefotaxime	J01DD	J01DD
cefpiramide	J01DD	J01DD
cefpodoxime	J01DD	J01DD
cefsulodin	J01DD	J01DB
ceftazidime	J01DD	J01DD
cefteram	J01DD	J01DD
ceftibuten	J01DD	J01DD
ceftizoxime	J01DD	J01DD
ceftriaxone	J01DD	J01DD
latamoxef	J01DD	J01DC
cefepime	J01DE	J01DD
cefozopran	J01DE	J01DE
cefpirome	J01DE	J01DE
biapenem	J01DH	J01DH
doripenem	J01DH	J01DH
ertapenem	J01DH	J01DH
meropenem	J01DH	J01DH
tebipenem pivoxil	J01DH	J01DH
ceftaroline fosamil	J01DI	J01DE
ceftobiprole medocaril	J01DI	J01DD
faropenem	J01DI	J01DH
brodimoprim	J01EA	J01EA
iclaprim	J01EA	J01EA
trimethoprim	J01EA	J01EA
sulfadimidine	J01EB	J01EB
sulfaisodimidine	J01EB	J01ED
sulfapyridine	J01EB	J01EC
sulfathiourea	J01EB	A07AB
sulfadiazine	J01EC	J01ED
sulfamethoxazole	J01EC	J01EB
sulfamoxole	J01EC	J01EB
sulfadimethoxine	J01ED	J01ED
sulfalene	J01ED	J01ED
sulfamazone	J01ED	N02BB
sulfamethoxypyridazine	J01ED	J01ED
sulfametomidine	J01ED	J01ED
sulfametoxydiazine	J01ED	J01ED
sulfaperin	J01ED	J01EC
clarithromycin	J01FA	J01FA
dirithromycin	J01FA	J01FA
flurithromycin	J01FA	J01FA
josamycin	J01FA	J01FA
midecamycin	J01FA	J01FA
miocamycin	J01FA	J01FA
oleandomycin	J01FA	J01FA
rokitamycin	J01FA	J01FA
roxithromycin	J01FA	J01FA
solithromycin	J01FA	J01FA
telithromycin	J01FA	J01FA
troleandomycin	J01FA	J01FA
arbekacin	J01GB	J01GB
bekanamycin	J01GB	J01GB
dibekacin	J01GB	J01GB
isepamicin	J01GB	J01GB
plazomicin	J01GB	J01GB
ribostamycin	J01GB	J01GB
sisomicin	J01GB	J01GB
delafloxacin	J01MA	J01MA
enoxacin	J01MA	J01MA
fleroxacin	J01MA	J01MA
garenoxacin	J01MA	J01MB
gemifloxacin	J01MA	J01MA
grepafloxacin	J01MA	J01MA
pazufloxacin	J01MA	J01MA
pefloxacin	J01MA	J01MA
prulifloxacin	J01MA	J01MA
rufloxacin	J01MA	J01MA
sitafloxacin	J01MA	J01MA
sparfloxacin	J01MA	J01MA
temafloxacin	J01MA	J01MA
tosufloxacin	J01MA	J01MA
trovafloxacin	J01MA	J01MA
cinoxacin	J01MB	J01MB
flumequine	J01MB	J01MA
nalidixic acid	J01MB	J01MB
nemonoxacin	J01MB	J01MA
oxolinic acid	J01MB	J01MB
pipemidic acid	J01MB	J01MB
piromidic acid	J01MB	J01MB
rosoxacin	J01MB	J01MB
dalbavancin	J01XA	J01XA
oritavancin	J01XA	J01XA
telavancin	J01XA	J01XA
furazidin	J01XE	J01XE
nifurtoinol	J01XE	J01XE
nitrofurantoin	J01XE	J01XE
isavuconazole	J02AC	D01AC
itraconazole	J02AC	J02AC
posaconazole	J02AC	J02AC
voriconazole	J02AC	D01AC
cycloserine	J04AB	A10BH
enviomycin	J04AB	A10BH
rifabutin	J04AB	J04AB
rifampicin	J04AB	J04AB
rifapentine	J04AB	J04AB
ethionamide	J04AD	J04AD
protionamide	J04AD	J04AD
tiocarlide	J04AD	N02BE
bedaquiline	J04AK	R05DB
delamanid	J04AK	L01XE
ethambutol	J04AK	D06BB
morinamide	J04AK	J04AK
pyrazinamide	J04AK	J04AK
terizidone	J04AK	R07AB
thioacetazone	J04AK	N02BE
brivudine	J05AB	D06BB
cidofovir	J05AB	J05AF
valaciclovir	J05AB	J05AB
valganciclovir	J05AB	J05AB
amprenavir	J05AE	J05AE
atazanavir	J05AE	J05AE
darunavir	J05AE	J05AE
fosamprenavir	J05AE	J05AE
indinavir	J05AE	J05AE
nelfinavir	J05AE	J05AE
ritonavir	J05AE	J05AE
saquinavir	J05AE	J05AE
tipranavir	J05AE	L04AA
abacavir	J05AF	J05AF
adefovir dipivoxil	J05AF	J05AF
clevudine	J05AF	L01BC
didanosine	J05AF	J05AF
emtricitabine	J05AF	J05AF
entecavir	J05AF	J05AB
lamivudine	J05AF	J05AF
stavudine	J05AF	J05AF
telbivudine	J05AF	J05AF
tenofovir alafenamide	J05AF	J05AF
tenofovir disoproxil	J05AF	J05AF
zalcitabine	J05AF	J05AF
zidovudine	J05AF	J05AF
delavirdine	J05AG	L01XE
doravirine	J05AG	L02BB
efavirenz	J05AG	N05BA
etravirine	J05AG	J05AG
nevirapine	J05AG	J05AG
rilpivirine	J05AG	L01XE
laninamivir	J05AH	J05AH
oseltamivir	J05AH	N02BG
peramivir	J05AH	J05AH
zanamivir	J05AH	J05AH
asunaprevir	J05AP	J05AP
boceprevir	J05AP	J05AP
daclatasvir	J05AP	J05AP
dasabuvir	J05AP	J05AG
elbasvir	J05AP	J05AP
faldaprevir	J05AP	J05AP
grazoprevir	J05AP	J05AP
ribavirin	J05AP	C01EB
simeprevir	J05AP	J05AP
sofosbuvir	J05AP	J05AF
telaprevir	J05AP	J05AP
bendamustine	L01AA	L01AA
chlorambucil	L01AA	L01AA
chlormethine	L01AA	L01AA
cyclophosphamide	L01AA	L01AA
ifosfamide	L01AA	L01AA
melphalan	L01AA	L01AA
prednimustine	L01AA	S01BA
trofosfamide	L01AA	L01AA
busulfan	L01AB	L01AB
mannosulfan	L01AB	L01AB
treosulfan	L01AB	L01AB
carboquone	L01AC	C01EB
thiotepa	L01AC	L01AC
triaziquone	L01AC	L01AC
carmustine	L01AD	L01AD
fotemustine	L01AD	L01AD
lomustine	L01AD	L01AD
nimustine	L01AD	L01AD
ranimustine	L01AD	L01AD
semustine	L01AD	L01AD
streptozocin	L01AD	C01EB
uramustine	L01AD	L01AA
pemetrexed	L01BA	L01BA
pralatrexate	L01BA	L01BA
raltitrexed	L01BA	L01BA
clofarabine	L01BB	J05AF
fludarabine	L01BB	L01BB
mercaptopurine	L01BB	M04AA
nelarabine	L01BB	C01EB
tioguanine	L01BB	L01BB
azacitidine	L01BC	L01BC
capecitabine	L01BC	L01BC
carmofur	L01BC	L01BC
cytarabine	L01BC	L01BC
decitabine	L01BC	L01BC
floxuridine	L01BC	L01BC
fluorouracil	L01BC	L01BC
gemcitabine	L01BC	L01BC
tegafur	L01BC	L01BC
vinblastine	L01CA	L01CA
vincristine	L01CA	L01CA
vindesine	L01CA	L01CA
vinflunine	L01CA	L01CA
vinorelbine	L01CA	L01CA
vintafolide	L01CA	L01CA
cabazitaxel	L01CD	L01CD
docetaxel	L01CD	L01CD
paclitaxel	L01CD	L01CD
aclarubicin	L01DB	L01DB
amrubicin	L01DB	L01DB
daunorubicin	L01DB	L01DB
doxorubicin	L01DB	L01DB
epirubicin	L01DB	L01DB
idarubicin	L01DB	L01DB
mitoxantrone	L01DB	L01DB
pirarubicin	L01DB	L01DB
pixantrone	L01DB	L01DB
valrubicin	L01DB	L01DB
zorubicin	L01DB	L01DB
ixabepilone	L01DC	A05BA
mitomycin	L01DC	L01AC
plicamycin	L01DC	L01DB
aminolevulinic acid	L01XD	L01XD
efaproxiral	L01XD	C10AB
methyl aminolevulinate	L01XD	L01XD
temoporfin	L01XD	C01CA
abemaciclib	L01XE	L01XE
acalabrutinib	L01XE	L01XE
afatinib	L01XE	L01XE
alectinib	L01XE	J05AG
axitinib	L01XE	L01XE
binimetinib	L01XE	L01XE
bosutinib	L01XE	L01XE
brigatinib	L01XE	L01XE
cabozantinib	L01XE	L01XE
cediranib	L01XE	L01XE
ceritinib	L01XE	L01XE
cobimetinib	L01XE	L01XE
crizotinib	L01XE	L01XE
dabrafenib	L01XE	L01XE
dacomitinib	L01XE	L01XE
dasatinib	L01XE	L01XE
encorafenib	L01XE	L01XE
entrectinib	L01XE	L01XE
erlotinib	L01XE	L01XE
fedratinib	L01XE	L01XE
gefitinib	L01XE	L01XE
gilteritinib	L01XE	L01XE
ibrutinib	L01XE	L01XE
icotinib	L01XE	L01XE
imatinib	L01XE	L01XE
lapatinib	L01XE	L01XE
larotrectinib	L01XE	L01XE
lenvatinib	L01XE	L01XE
lorlatinib	L01XE	L01XE
masitinib	L01XE	L01XE
midostaurin	L01XE	L01XE
neratinib	L01XE	L01XE
nilotinib	L01XE	L01XE
nintedanib	L01XE	L01XE
olmutinib	L01XE	L01XE
osimertinib	L01XE	L01XE
palbociclib	L01XE	L01XE
pazopanib	L01XE	L01XE
ponatinib	L01XE	L01XE
quizartinib	L01XE	L01XE
regorafenib	L01XE	L01XE
ribociclib	L01XE	L01XE
ridaforolimus	L01XE	L01XE
rociletinib	L01XE	L01XE
ruxolitinib	L01XE	L04AA
sorafenib	L01XE	L01XE
sunitinib	L01XE	L01XE
temsirolimus	L01XE	L01XE
tivozanib	L01XE	L01XE
trametinib	L01XE	L01XE
vandetanib	L01XE	L01XE
vemurafenib	L01XE	L01XE
buserelin	L02AE	L02AE
goserelin	L02AE	L02AE
histrelin	L02AE	L02AE
leuprorelin	L02AE	L02AE
triptorelin	L02AE	L02AE
fulvestrant	L02BA	A05AA
tamoxifen	L02BA	L02BA
toremifene	L02BA	G03XC
apalutamide	L02BB	L02BB
bicalutamide	L02BB	L02BB
darolutamide	L02BB	L04AA
enzalutamide	L02BB	L02BB
flutamide	L02BB	L02BB
nilutamide	L02BB	L02BB
aminoglutethimide	L02BG	N05CE
anastrozole	L02BG	L02BG
exemestane	L02BG	L02BG
formestane	L02BG	L02BG
letrozole	L02BG	L02BG
vorozole	L02BG	D01AC
apremilast	L04AA	B01AC
baricitinib	L04AA	L01XE
fingolimod	L04AA	R02AA
gusperimus	L04AA	A10BA
leflunomide	L04AA	L04AA
mycophenolic acid	L04AA	C01EB
ozanimod	L04AA	L01XE
siponimod	L04AA	L04AA
teriflunomide	L04AA	L04AA
tofacitinib	L04AA	L01XE
upadacitinib	L04AA	L04AA
acemetacin	M01AB	M01AB
alclofenac	M01AB	D01AE
bumadizone	M01AB	C01BD
difenpiramide	M01AB	M02AA
etodolac	M01AB	L04AA
lonazolac	M01AB	M01AB
oxametacin	M01AB	M01AB
proglumetacin	M01AB	M01AB
sulindac	M01AB	M01AB
zomepirac	M01AB	M01AB
droxicam	M01AC	M01AC
lornoxicam	M01AC	M01AC
meloxicam	M01AC	M01AC
tenoxicam	M01AC	M01AC
alminoprofen	M01AE	M01AE
benoxaprofen	M01AE	M01AE
dexibuprofen	M01AE	M01AE
fenbufen	M01AE	M02AA
fenoprofen	M01AE	M01AE
ibuproxam	M01AE	M01AE
indoprofen	M01AE	M01AE
naproxcinod	M01AE	G03CB
oxaprozin	M01AE	B01AC
pirprofen	M01AE	M01AE
suprofen	M01AE	M01AE
tiaprofenic acid	M01AE	M01AE
flufenamic acid	M01AG	M02AA
mefenamic acid	M01AG	M01AG
tolfenamic acid	M01AG	M01AG
etoricoxib	M01AH	M01AH
lumiracoxib	M01AH	M01AB
parecoxib	M01AH	M01AH
polmacoxib	M01AH	M01AH
rofecoxib	M01AH	M01AH
valdecoxib	M01AH	M01AH
etofenamate	M02AA	M01AG
felbinac	M02AA	M01AB
piketoprofen	M02AA	M01AE
suxibuzone	M02AA	R05DB
alcuronium	M03AA	N06AA
dimethyltubocurarine	M03AA	M03AA
tubocurarine	M03AA	M03AA
atracurium	M03AC	M03AC
cisatracurium	M03AC	M03AC
doxacurium chloride	M03AC	M03AC
fazadinium bromide	M03AC	N02BB
gallamine	M03AC	A03AB
hexafluronium	M03AC	A03AB
mivacurium chloride	M03AC	M03AC
pancuronium	M03AC	M03AC
pipecuronium bromide	M03AC	M03AC
rocuronium bromide	M03AC	M03AC
vecuronium	M03AC	M03AC
carisoprodol	M03BA	N05BC
febarbamate	M03BA	M03BA
methocarbamol	M03BA	M03BA
phenprobamate	M03BA	M03BA
styramate	M03BA	M03BA
allopurinol	M04AA	M04AA
febuxostat	M04AA	M01AB
tisopurine	M04AA	M04AA
benzbromarone	M04AB	M04AB
isobromindione	M04AB	B01AA
lesinurad	M04AB	R05CB
probenecid	M04AB	B01AC
sulfinpyrazone	M04AB	N02BB
alendronic acid	M05BA	M05BA
clodronic acid	M05BA	M05BA
etidronic acid	M05BA	M05BA
ibandronic acid	M05BA	M05BA
pamidronic acid	M05BA	M05BA
risedronic acid	M05BA	M05BA
tiludronic acid	M05BA	D01AE
zoledronic acid	M05BA	M05BA
chloroform	N01AB	D09AA
desflurane	N01AB	N01AB
enflurane	N01AB	N01AB
halothane	N01AB	N01AB
isoflurane	N01AB	N01AB
sevoflurane	N01AB	N01AB
trichloroethylene	N01AB	L01AA
alfentanil	N01AH	N01AH
anileridine	N01AH	N01AH
phenoperidine	N01AH	N01AH
remifentanil	N01AH	N01AH
sufentanil	N01AH	N01AH
articaine	N01BB	N01BB
bupivacaine	N01BB	N01BB
butanilicaine	N01BB	N01BB
etidocaine	N01BB	N01BB
levobupivacaine	N01BB	N01BB
mepivacaine	N01BB	N01BB
prilocaine	N01BB	N01BB
ropivacaine	N01BB	N01BB
dihydrocodeine	N02AA	R05DA
hydromorphone	N02AA	R05DA
morphine	N02AA	N07BC
nicomorphine	N02AA	R05DA
oxycodone	N02AA	A06AH
bezitramide	N02AC	A07DA
dextromoramide	N02AC	R05DB
dextropropoxyphene	N02AC	R05DB
piritramide	N02AC	A07DA
benorilate	N02BA	N02BA
diflunisal	N02BA	A07EC
dipyrocetyl	N02BA	N02BA
ethenzamide	N02BA	N02BA
guacetisal	N02BA	N02BA
salicylamide	N02BA	N02BA
salsalate	N02BA	N02BA
aminophenazone	N02BB	N02BB
metamizole sodium	N02BB	N02BB
propyphenazone	N02BB	N02BB
bucetin	N02BE	N02BE
paracetamol	N02BE	N02BE
phenacetin	N02BE	N02BE
propacetamol	N02BE	N02BE
floctafenine	N02BG	N02BG
flupirtine	N02BG	L01XE
glafenine	N02BG	N02BG
methoxyflurane	N02BG	N01AB
nefopam	N02BG	G04BD
rimazolium	N02BG	D01AE
viminol	N02BG	R05DB
ziconotide	N02BG	H05BA
dihydroergotamine	N02CA	N04BC
ergotamine	N02CA	N02CA
methysergide	N02CA	G02CB
almotriptan	N02CC	N02CC
eletriptan	N02CC	N02CC
frovatriptan	N02CC	N02CC
naratriptan	N02CC	N02CC
rizatriptan	N02CC	N02CC
sumatriptan	N02CC	N02CC
zolmitriptan	N02CC	N02CC
metharbital	N03AA	N03AA
methylphenobarbital	N03AA	N03AA
phenobarbital	N03AA	N05CA
primidone	N03AA	N03AA
amino(diphenylhydantoin) valeric acid	N03AB	N03AB
ethotoin	N03AB	N03AD
fosphenytoin	N03AB	N03AB
mephenytoin	N03AB	N03AB
phenytoin	N03AB	N03AB
ethadione	N03AC	N03AC
paramethadione	N03AC	N03AC
trimethadione	N03AC	N03AC
ethosuximide	N03AD	R07AB
mesuximide	N03AD	N03AD
phensuximide	N03AD	N03AB
carbamazepine	N03AF	N03AF
eslicarbazepine	N03AF	N03AF
oxcarbazepine	N03AF	N03AF
rufinamide	N03AF	L01XE
aminobutyric acid	N03AG	C01EB
progabide	N03AG	D01AE
tiagabine	N03AG	A03AA
valproic acid	N03AG	N03AG
valpromide	N03AG	N05CM
vigabatrin	N03AG	N03AG
biperiden	N04AA	N04AA
bornaprine	N04AA	A03AA
dexetimide	N04AA	N04AA
mazaticol	N04AA	R03BB
metixene	N04AA	R06AD
phenglutarimide	N04AA	N05CE
procyclidine	N04AA	N04AA
profenamine	N04AA	R06AD
trihexyphenidyl	N04AA	N04AA
tropatepine	N04AA	N04AA
dihydroergocryptine mesylate	N04BC	N02CA
pergolide	N04BC	G02CB
piribedil	N04BC	C02CA
pramipexole	N04BC	N04BC
ropinirole	N04BC	N04BC
rotigotine	N04BC	N04BC
rasagiline	N04BD	N06AA
safinamide	N04BD	N06AF
selegiline	N04BD	A08AA
acepromazine	N05AA	N05AA
chlorproethazine	N05AA	N05AB
chlorpromazine	N05AA	N05AA
cyamemazine	N05AA	R06AD
levomepromazine	N05AA	R06AD
promazine	N05AA	N05AA
triflupromazine	N05AA	N05AA
acetophenazine	N05AB	N05AB
butaperazine	N05AB	N05AB
dixyrazine	N05AB	R05DB
fluphenazine	N05AB	N05AB
perazine	N05AB	N05AB
perphenazine	N05AB	N05AB
prochlorperazine	N05AB	N05AB
thiopropazate	N05AB	N05AB
thioproperazine	N05AB	N05AB
trifluoperazine	N05AB	N05AB
mesoridazine	N05AC	N05AC
periciazine	N05AC	N05AB
pipotiazine	N05AC	N05AA
thioridazine	N05AC	N05AC
benperidol	N05AD	N05AD
bromperidol	N05AD	N05AD
droperidol	N05AD	N05AD
fluanisone	N05AD	N05AD
haloperidol	N05AD	N05AD
melperone	N05AD	N05AD
moperone	N05AD	N05AD
pipamperone	N05AD	N05AD
trifluperidol	N05AD	N05AD
lurasidone	N05AE	N05AE
molindone	N05AE	N05AE
oxypertine	N05AE	R05DB
sertindole	N05AE	N05AG
ziprasidone	N05AE	N05AE
chlorprothixene	N05AF	N05AF
clopenthixol	N05AF	N05AF
flupentixol	N05AF	N05AF
tiotixene	N05AF	N05AF
zuclopenthixol	N05AF	N05AF
fluspirilene	N05AG	N05AG
penfluridol	N05AG	N05AD
pimozide	N05AG	N05AG
asenapine	N05AH	N05AH
clotiapine	N05AH	N05AH
clozapine	N05AH	N05AH
loxapine	N05AH	N05AH
olanzapine	N05AH	N05AH
quetiapine	N05AH	N05AH
amisulpride	N05AL	N05AL
levosulpiride	N05AL	N05AL
remoxipride	N05AL	N05AL
sulpiride	N05AL	N05AL
sultopride	N05AL	N05AL
tiapride	N05AL	A03FA
veralipride	N05AL	N05AL
adinazolam	N05BA	N05CD
alprazolam	N05BA	N05BA
bentazepam	N05BA	N05BA
bromazepam	N05BA	N05CD
camazepam	N05BA	N05BA
chlordiazepoxide	N05BA	N05BA
clobazam	N05BA	N05BA
clotiazepam	N05BA	N05BA
cloxazolam	N05BA	N05BA
diazepam	N05BA	N05BA
ethyl loflazepate	N05BA	N05BA
etizolam	N05BA	N05CD
fludiazepam	N05BA	N05CD
halazepam	N05BA	N05BA
ketazolam	N05BA	N05BA
lorazepam	N05BA	N05BA
medazepam	N05BA	N05BA
nordazepam	N05BA	N05BA
oxazepam	N05BA	N05BA
pinazepam	N05BA	N05BA
potassium clorazepate	N05BA	N05BA
prazepam	N05BA	N05BA
tofisopam	N05BA	C01EB
emylcamate	N05BC	N05CM
mebutamate	N05BC	N05BC
meprobamate	N05BC	M03BA
allobarbital	N05CA	N05CA
amobarbital	N05CA	N05CA
aprobarbital	N05CA	N05CA
barbital	N05CA	N05CA
butobarbital	N05CA	N05CA
cyclobarbital	N05CA	N05CA
etallobarbital	N05CA	N05CA
heptabarbital	N05CA	N05CA
pentobarbital	N05CA	N05CA
proxibarbal	N05CA	N05CA
reposal	N05CA	N05CA
secobarbital	N05CA	N05CA
talbutal	N05CA	N05CA
vinbarbital	N05CA	N05CA
vinylbital	N05CA	N05CA
chloral hydrate	N05CC	N05CC
chloralodol	N05CC	R05DB
paraldehyde	N05CC	A05BA
brotizolam	N05CD	N05BA
cinolazepam	N05CD	N05CD
doxefazepam	N05CD	N05CD
estazolam	N05CD	N05BA
flunitrazepam	N05CD	N05CD
flurazepam	N05CD	N05CD
loprazolam	N05CD	N05CD
lormetazepam	N05CD	N05CD
midazolam	N05CD	N05CD
nitrazepam	N05CD	N05BA
quazepam	N05CD	N05CD
remimazolam	N05CD	M04AB
temazepam	N05CD	N05CD
triazolam	N05CD	N05CD
glutethimide	N05CE	N04AA
methyprylon	N05CE	N05CE
pyrithyldione	N05CE	N05CA
eszopiclone	N05CF	N05CF
zaleplon	N05CF	L04AA
zolpidem	N05CF	C01EB
zopiclone	N05CF	N05CF
melatonin	N05CH	C01EB
ramelteon	N05CH	N05CH
tasimelteon	N05CH	N05CH
apronal	N05CM	N05CM
bromisoval	N05CM	N05CM
carbromal	N05CM	N05CM
clomethiazole	N05CM	D01AE
dexmedetomidine	N05CM	R01AA
ethchlorvynol	N05CM	N05CM
hexapropymate	N05CM	M03BA
methaqualone	N05CM	D01AC
methylpentynol	N05CM	N05CM
niaprazine	N05CM	R07AB
propiomazine	N05CM	N05AA
suvorexant	N05CM	L01XE
triclofos	N05CM	M05BA
valnoctamide	N05CM	N05BC
amineptine	N06AA	N06AA
amitriptyline	N06AA	N06AA
amoxapine	N06AA	N05AH
butriptyline	N06AA	N06AA
clomipramine	N06AA	N06AA
desipramine	N06AA	N06AA
dibenzepin	N06AA	N06AA
dimetacrine	N06AA	N06AA
dosulepin	N06AA	N06AA
imipramine	N06AA	N06AA
imipramine oxide	N06AA	N06AA
iprindole	N06AA	N06AA
lofepramine	N06AA	N06AA
maprotiline	N06AA	N06AA
melitracen	N06AA	N06AA
nortriptyline	N06AA	N06AA
opipramol	N06AA	N05AB
protriptyline	N06AA	N06AA
quinupramine	N06AA	N06AA
trimipramine	N06AA	N06AA
alaproclate	N06AB	A08AA
citalopram	N06AB	N06AB
escitalopram	N06AB	N06AB
etoperidone	N06AB	N05BA
fluoxetine	N06AB	N06BA
fluvoxamine	N06AB	N06AB
paroxetine	N06AB	N06AB
sertraline	N06AB	C02AC
zimeldine	N06AB	C10AD
iproclozide	N06AF	N06AF
iproniazide	N06AF	N06AF
isocarboxazid	N06AF	N06AF
nialamide	N06AF	N06AF
phenelzine	N06AF	N06BA
tranylcypromine	N06AF	B01AE
amfetamine	N06BA	N06BA
armodafinil	N06BA	N06BA
atomoxetine	N06BA	N06BA
dexamfetamine	N06BA	N06BA
dexmethylphenidate	N06BA	N06BA
fencamfamin	N06BA	A08AA
fenetylline	N06BA	R03DA
fenozolone	N06BA	N06BA
lisdexamfetamine	N06BA	A08AA
metamfetamine	N06BA	N06BA
methylphenidate	N06BA	N06BA
modafinil	N06BA	N06BA
pemoline	N06BA	N06BA
solriamfetol	N06BA	M03BA
donepezil	N06DA	N06DA
galantamine	N06DA	R05DA
ipidacrine	N06DA	N06DA
rivastigmine	N06DA	S01EB
tacrine	N06DA	N06DA
ambenonium	N07AA	M03AC
distigmine	N07AA	N07AA
pyridostigmine	N07AA	N07AA
cytisine	N07BA	A04AA
nicotine	N07BA	N06AB
varenicline	N07BA	N07BA
acamprosate	N07BB	A10BB
nalmefene	N07BB	N07BB
naltrexone	N07BB	N07BB
diamorphine	N07BC	R05DA
levacetylmethadol	N07BC	R05DB
levomethadone	N07BC	N07BC
lofexidine	N07BC	R01AA
methadone	N07BC	N07BC
acetylleucine	N07CA	M01AE
betahistine	N07CA	J04AD
cinnarizine	N07CA	N07CA
flunarizine	N07CA	N07CA
clefamide	P01AC	P01AC
diloxanide	P01AC	D01AE
etofamide	P01AC	P01AC
teclozan	P01AC	P01AC
arsthinol	P01AR	R05CB
difetarsone	P01AR	P01AR
glycobiarsol	P01AR	P01AR
amodiaquine	P01BA	P01BA
chloroquine	P01BA	P01BA
hydroxychloroquine	P01BA	P01BA
primaquine	P01BA	P01BA
tafenoquine	P01BA	P01BA
artemether	P01BE	P01BE
artemisinin	P01BE	P01BE
artemotil	P01BE	P01BE
artenimol	P01BE	P01BE
artesunate	P01BE	P01BE
albendazole	P02CA	P02CA
ciclobendazole	P02CA	P02CA
fenbendazole	P02CA	P02CA
flubendazole	P02CA	P02CA
mebendazole	P02CA	P02CA
bioallethrin	P03AC	P03BA
permethrin	P03AC	P03AC
phenothrin	P03AC	P03AC
cyfluthrin	P03BA	P03BA
cypermethrin	P03BA	P03BA
decamethrin	P03BA	P03BA
tetramethrin	P03BA	P03AC
cyclopentamine	R01AA	A03AB
fenoxazoline	R01AA	R01AA
indanazoline	R01AA	R01AA
metizoline	R01AA	R01AA
tramazoline	R01AA	R01AA
tuaminoheptane	R01AA	D06BB
tymazoline	R01AA	R01AA
ambazone	R02AA	C02CC
benzethonium	R02AA	R06AA
dichlorobenzyl alcohol	R02AA	D01AE
hexylresorcinol	R02AA	R02AA
myristyl-benzalkonium	R02AA	D09AA
octenidine	R02AA	R02AA
bitolterol	R03AC	C07AA
formoterol	R03AC	R03AC
indacaterol	R03AC	R03AC
olodaterol	R03AC	C01CA
rimiterol	R03AC	C01CA
salmeterol	R03AC	R03AC
aclidinium bromide	R03BB	R03BB
revefenacin	R03BB	A04AD
tiotropium bromide	R03BB	A03BB
umeclidinium bromide	R03BB	G04BD
acefylline piperazine	R03DA	R03DA
bamifylline	R03DA	R03DA
diprophylline	R03DA	R03DA
doxofylline	R03DA	R03DA
etamiphylline	R03DA	R03DA
proxyphylline	R03DA	R03DA
theophylline	R03DA	R03DA
ibudilast	R03DC	A08AA
montelukast	R03DC	R05DB
pranlukast	R03DC	B01AC
zafirlukast	R03DC	C01BC
antimony pentasulfide	R05CA	D01AE
cineole	R05CA	A05BA
guaiacolsulfonate	R05CA	N05AL
guaifenesin	R05CA	M03BA
levoverbenone	R05CA	A05BA
ambroxol	R05CB	R05CB
bromhexine	R05CB	R05CB
carbocisteine	R05CB	R05CB
domiodol	R05CB	J05AF
eprazinone	R05CB	R05DB
erdosteine	R05CB	A05BA
letosteine	R05CB	R05CB
mesna	R05CB	N07BB
neltenexine	R05CB	R05CB
sobrerol	R05CB	A04AD
stepronin	R05CB	M01AE
acetyldihydrocodeine	R05DA	R05DA
codeine	R05DA	N02AA
dextromethorphan	R05DA	R05DA
dimemorfan	R05DA	R05DA
hydrocodone	R05DA	N02AA
normethadone	R05DA	R05DB
noscapine	R05DA	C01EB
pholcodine	R05DA	N02AA
thebacon	R05DA	R05DA
benproperine	R05DB	R05DB
bibenzonium bromide	R05DB	N06BA
butamirate	R05DB	R05DB
clobutinol	R05DB	A08AA
clofedanol	R05DB	R05DB
cloperastine	R05DB	R05DB
dibunate	R05DB	D01AE
dimethoxanate	R05DB	R05DB
dropropizine	R05DB	R05DB
droxypropine	R05DB	N01AH
fedrilate	R05DB	R05DB
isoaminile	R05DB	N07BC
levodropropizine	R05DB	R05DB
meprotixol	R05DB	N05AA
morclofone	R05DB	R05DB
nepinalone	R05DB	R05DB
oxeladin	R05DB	R05DB
oxolamine	R05DB	R05DB
pentoxyverine	R05DB	R05DB
pipazetate	R05DB	R05DB
piperidione	R05DB	N05CE
prenoxdiazine	R05DB	R05DB
tipepidine	R05DB	A03AB
zipeprol	R05DB	R05DB
bromazine	R06AA	R06AA
carbinoxamine	R06AA	R06AA
diphenylpyraline	R06AA	G04BD
doxylamine	R06AA	R05DB
trimethobenzamide	R06AA	A03FA
brompheniramine	R06AB	R06AB
chlorphenamine	R06AB	R06AB
dexbrompheniramine	R06AB	R06AB
dexchlorpheniramine	R06AB	R06AB
talastine	R06AB	N06AA
alimemazine	R06AD	R06AD
hydroxyethylpromethazine	R06AD	R06AD
mequitazine	R06AD	R06AD
methdilazine	R06AD	R06AD
oxomemazine	R06AD	N06AA
thiazinam	R06AD	R06AD
thiethylperazine	R06AD	N05AB
buclizine	R06AE	R06AE
cetirizine	R06AE	R06AE
chlorcyclizine	R06AE	R06AE
cyclizine	R06AE	R06AE
levocetirizine	R06AE	R06AE
meclozine	R06AE	R06AE
oxatomide	R06AE	R06AE
almitrine	R07AB	R06AE
bemegride	R07AB	N03AD
dimefline	R07AB	G04BD
doxapram	R07AB	R05DB
etamivan	R07AB	R07AB
mepixanox	R07AB	R07AB
nikethamide	R07AB	C10AD
pentetrazol	R07AB	R05DB
azidamfenicol	S01AA	C01DA
dihydrostreptomycin	S01AA	A06AD
micronomicin	S01AA	J01GB
formocortal	S01BA	D07AC
loteprednol	S01BA	H02AB
medrysone	S01BA	D07AB
bromfenac	S01BC	S01BC
nepafenac	S01BC	S01BC
pranoprofen	S01BC	M01AE
aceclidine	S01EB	G04BD
acetylcholine	S01EB	C01EB
demecarium	S01EB	N07AA
ecothiopate	S01EB	S01EB
fluostigmine	S01EB	S01EB
paraoxon	S01EB	S01EB
physostigmine	S01EB	S01EB
acetazolamide	S01EC	S01EC
brinzolamide	S01EC	S01EC
diclofenamide	S01EC	C03BA
dorzolamide	S01EC	S01EC
methazolamide	S01EC	S01EC
befunolol	S01ED	C07AB
levobunolol	S01ED	C07AA
metipranolol	S01ED	C07AB
bimatoprost	S01EE	S01EE
latanoprost	S01EE	S01EE
latanoprostene bunod	S01EE	S01EE
tafluprost	S01EE	S01EE
travoprost	S01EE	S01EE
unoprostone	S01EE	G02AD
cyclopentolate	S01FA	A03AA
homatropine	S01FA	A03BB
tropicamide	S01FA	P01AC
guaiazulen	S01XA	M01AE
lifitegrast	S01XA	B01AC
